# Supplementary material for: Phenotypic and genotypic characterization of Neisseria gonorrhoeae isolates from Ethiopia, 2021 to 2023
Source: JAC Antimicrob Resist. 2026 Jul 23;8(4):dlag126. doi: 10.1093/jacamr/dlag126 (PMC13392472; doi:10.1093/jacamr/dlag126)
Supplement: dlag126_Supplementary_Data [file dlag126_supplementary_data.zip]

Archive with 2 entries (2 files):
- SUPPLEMENTARY,_Derebe_et_al.docx
- Table S1.csv
