# Supplementary material for: Phenotypic and genotypic characterization of Neisseria gonorrhoeae isolates from Ethiopia, 2021 to 2023
Source: JAC Antimicrob Resist. 2026 Jul 23;8(4):dlag126. doi: 10.1093/jacamr/dlag126 (PMC13392472; doi:10.1093/jacamr/dlag126)
Supplement: dlag126_Supplementary_Data [file dlag126_supplementary_data.zip › Table S1.csv]

id	isolate	Isolate name	Year collected	Gender		Sample source		ST	ngSTar		Sample ID	Original ID	Cefinase +/-	Penicillin G	Penicillin G, S-I-R	Cefixime	Cefixime, S-R	Ceftriaxone	Ceftriaxone, S-R	Tetracycline	Tetracycline, S-R	Ciprofloxacin	Ciprofloxacin, S-R	Azithromycin	Azithromycin, S-R	Spectinomycin	Spectinomycin, S-R			NAME	mtrR_promoter_a-57del	rplD_G70D	gyrA_S91F	gyrA_D95A	gyrA_D95N	gyrA_D95G	parC_D86N	parC_S87N	parC_S87I	parC_E91K	mtrR_A39T	mtrR_disrupted	penA_ins346D	ponA1_L421P	folP_R228S	rpsJ_V57M	blaTEM	tetM
147441	Eth01_2021	Eth01-2021	Sept,2021	Male		Urethral		1587	1203		Eth01-2021	GCs01A	+	8	(R)	<0,016	(S)	<0,016	(S)	16	(R)	1	(R)	0,064	(S)	16	(S)			Eth01-2021	0	0	1	1	0	0	1	0	0	0	1	0	1	0	1	1	1	1
147442	Eth03_2021	Eth03-2021	Sept,2021	Male		Urethral		7827	4757		Eth03-2021	GCs03C	+	8	(R)	<0,016	(S)	<0,016	(S)	16	(R)	1	(R)	0,032	(S)	16	(S)			Eth03-2021	0	0	1	1	0	0	0	1	0	0	1	0	1	0	1	1	1	1
147443	Eth05_2021	Eth05-2021	Oct,2021	Female		Endocervical		11251	6038		Eth05-2021	GCs05E	+	>32	(R)	<0,016	(S)	<0,016	(S)	32	(R)	4	(R)	0,064	(S)	32	(S)			Eth05-2021	0	0	1	0	1	0	0	0	1	0	1	0	1	1	1	1	1	1
147444	Eth06_2021	Eth06-2021	Nov,2021	Male		Urethral		13781	1054		Eth06-2021	GCs06F	+	32	(R)	<0,016	(S)	<0,016	(S)	16	(R)	2	(R)	0,064	(S)	16	(S)			Eth06-2021	0	0	1	0	0	1	0	0	0	0	1	0	1	1	1	1	1	1
147445	Eth07_2021	Eth07-2021	Nov,2021	Male		Urethral		1587	5627		Eth07-2021	GCs07G	+	8	(R)	<0,016	(S)	<0,016	(S)	16	(R)	1	(R)	0,064	(S)	16	(S)			Eth07-2021	0	0	1	1	0	0	0	0	0	0	1	0	1	0	1	1	1	1
147446	Eth08_2021	Eth08-2021	Nov,2021	Male		Urethral		13781	1054		Eth08-2021	GCs08H	+	8	(R)	<0,016	(S)	<0,016	(S)	16	(R)	2	(R)	0,064	(S)	16	(S)			Eth08-2021	0	0	1	0	0	1	0	0	0	0	1	0	1	1	1	1	1	1
147447	Eth09_2021	Eth09-2021	Dec,2021	Male		Urethral		8133	5623		Eth09-2021	GCs09I	+	32	(R)	<0,016	(S)	<0,016	(S)	32	(R)	2	(R)	0,064	(S)	16	(S)			Eth09-2021	0	0	1	0	0	1	0	0	0	0	1	0	1	0	1	1	1	1
147448	Eth10_2021	Eth10-2021	Dec,2021	Male		Urethral		7827	5616		Eth10-2021	GCs10J	+	4	(R)	<0,016	(S)	<0,016	(S)	16	(R)	2	(R)	0,032	(S)	16	(S)			Eth10-2021	0	0	1	1	0	0	0	1	0	0	1	0	1	0	1	1	0	1
147449	Eth11_2021	Eth11-2021	Dec,2021	Male		Urethral		7827	4757		Eth11-2021	GCs11K	+	16	(R)	<0,016	(S)	<0,016	(S)	16	(R)	2	(R)	0,032	(S)	16	(S)			Eth11-2021	0	0	1	1	0	0	0	1	0	0	1	0	1	0	1	1	1	1
147505	Eth12-2021	Eth12-2021	Dec,2021	Male		Urethral		1918	5666		Eth12-2021	GCs12L	+	8	(R)	<0,016	(S)	<0,016	(S)	16	(R)	2	(R)	0,032	(S)	16	(S)			Eth12-2021	0	0	1	1	0	0	0	0	0	1	1	0	1	0	1	1	1	1
147450	Eth13_2021	Eth13-2021	Dec,2021	Male		Urethral		13781	1054		Eth13-2021	GCs13M	+	8	(R)	<0,016	(S)	<0,016	(S)	16	(R)	1	(R)	0,064	(S)	16	(S)			Eth13-2021	0	0	1	0	0	1	0	0	0	0	1	0	1	1	1	1	1	1
147452	Eth16_2022	Eth16-2022	Jan,2022	Female		Endocervical		1587	1203		Eth16-2022	GCs16P	+	8	(R)	<0,016	(S)	<0,016	(S)	16	(R)	1	(R)	0,064	(S)	32	(S)			Eth16-2022	0	0	1	1	0	0	1	0	0	0	1	0	1	0	1	1	1	1
147453	Eth17_2022	Eth17-2022	Jan,2022	Male		Urethral		8134	5679		Eth17-2022	GCs17Q	+	4	(R)	<0,016	(S)	<0,016	(S)	16	(R)	1	(R)	0,125	(S)	8	(S)			Eth17-2022	1	0	1	0	0	1	0	0	0	0	0	0	1	1	1	1	1	1
147454	Eth18_2022	Eth18-2022	Feb,2022	Female		Endocervical		18060	5606		Eth18-2022	GCs18R	+	8	(R)	<0,016	(S)	<0,016	(S)	16	(R)	4	(R)	0,25	(S)	16	(S)			Eth18-2022	0	0	1	1	0	0	0	0	1	0	1	0	1	1	1	1	1	1
147455	Eth19_2022	Eth19-2022	Feb,2022	Male		Urethral		11251	6038		Eth19-2022	GCs19S	+	>32	(R)	<0,016	(S)	<0,016	(S)	16	(R)	4	(R)	0,064	(S)	16	(S)			Eth19-2022	0	0	1	0	1	0	0	0	1	0	1	0	1	1	1	1	1	1
147506	Eth21-2022	Eth21-2022	March,2022	Male		Urethral		1587	5628		Eth21-2022	GCs21U	-	0,125	(I)	<0,016	(S)	<0,016	(S)	16	(R)	2	(R)	0,064	(S)	16	(S)			Eth21-2022	0	0	1	1	0	0	0	0	0	1	1	0	1	0	1	1	0	1
147456	Eth22_2022	Eth22-2022	March,2022	Male		Urethral		1587	5628		Eth22-2022	GCs22V	-	0,25	(I)	<0,016	(S)	<0,016	(S)	16	(R)	2	(R)	0,064	(S)	16	(S)			Eth22-2022	0	0	1	1	0	0	0	0	0	1	1	0	1	0	1	1	0	1
147457	Eth24_2022	Eth24-2022	March,2022	Female		Endocervical		7827	5616		Eth24-2022	GCs24X	+	4	(R)	<0,016	(S)	<0,016	(S)	16	(R)	1	(R)	0,016	(S)	16	(S)			Eth24-2022	0	0	1	1	0	0	0	1	0	0	1	0	1	0	1	1	1	1
147458	Eth25_2022	Eth25-2022	March,2022	Male		Urethral		1587	5666		Eth25-2022	GCs25Y	+	8	(R)	<0,016	(S)	<0,016	(S)	8	(R)	2	(R)	0,032	(S)	16	(S)			Eth25-2022	0	0	1	1	0	0	0	0	0	1	1	0	1	0	1	1	1	1
147459	Eth29_2022	Eth29-2022	April,2022	Female		Endocervical		1587	1203		Eth29-2022	GCs29C	+	16	(R)	<0,016	(S)	<0,016	(S)	16	(R)	1	(R)	0,064	(S)	16	(S)			Eth29-2022	0	0	1	1	0	0	1	0	0	0	1	0	1	0	1	1	1	1
147460	Eth30_2022	Eth30-2022	May,2022	Female		Endocervical		1587	5621		Eth30-2022	GCs30D	+	32	(R)	<0,016	(S)	<0,016	(S)	16	(R)	2	(R)	0,064	(S)	16	(S)			Eth30-2022	0	0	1	1	0	0	0	0	0	1	1	0	1	0	1	1	1	1
147507	Eth32-2022	Eth32-2022	May,2022	Male		Urethral		1587	5627		Eth32-2022	GCs32F	+	16	(R)	<0,016	(S)	<0,016	(S)	16	(R)	1	(R)	0,064	(S)	16	(S)			Eth32-2022	0	0	1	1	0	0	0	0	0	0	1	0	1	0	1	1	1	1
147461	Eth33_2022	Eth33-2022	May,2022	Male		Urethral		8133	5623		Eth33-2022	GCs33G	+	32	(R)	<0,016	(S)	<0,016	(S)	16	(R)	2	(R)	0,032	(S)	16	(S)			Eth33-2022	0	0	1	0	0	1	0	0	0	0	1	0	1	0	1	1	1	1
147462	Eth34_2022	Eth34-2022	May,2022	Male		Urethral		1587	5621		Eth34-2022	GCs34H	+	8	(R)	<0,016	(S)	<0,016	(S)	16	(R)	2	(R)	0,032	(S)	8	(S)			Eth34-2022	0	0	1	1	0	0	0	0	0	1	1	0	1	0	1	1	1	1
147463	Eth35_2022	Eth35-2022	May,2022	Female		Endocervical		1587	5621		Eth35-2022	GCs35I	+	8	(R)	<0,016	(S)	<0,016	(S)	8	(R)	1	(R)	0,032	(S)	8	(S)			Eth35-2022	0	0	1	1	0	0	0	0	0	1	1	0	1	0	1	1	1	1
147464	Eth36_2022	Eth36-2022	Jun,2022	Male		Urethral		1587	5666		Eth36-2022	GCs36J	+	4	(R)	<0,016	(S)	<0,016	(S)	16	(R)	1	(R)	0,032	(S)	8	(S)			Eth36-2022	0	0	1	1	0	0	0	0	0	1	1	0	1	0	1	1	1	1
147465	Eth38_2022	Eth38-2022	Jun,2022	Female		Endocervical		1587	6043		Eth38-2022	GCs38L	+	32	(R)	<0,016	(S)	<0,016	(S)	16	(R)	2	(R)	0,032	(S)	16	(S)			Eth38-2022	0	0	1	1	0	0	0	0	0	1	1	1	1	0	1	1	1	1
147466	Eth42_2022	Eth42-2022	Aug,2022	Female		Endocervical		18060	5606		Eth42-2022	GCs42P	+	8	(R)	<0,016	(S)	<0,016	(S)	16	(R)	8	(R)	0,125	(S)	8	(S)			Eth42-2022	0	0	1	1	0	0	0	0	1	0	1	0	1	1	1	1	1	1
147467	Eth43_2022	Eth43-2022	Sept,2022	Female		Endocervical		11257	5635		Eth43-2022	GCs43Q	+	8	(R)	<0,016	(S)	<0,016	(S)	16	(R)	2	(R)	0,032	(S)	8	(S)			Eth43-2022	0	0	1	1	0	0	0	0	0	1	0	0	1	1	1	1	1	1
147468	Eth44_2022	Eth44-2022	Sept,2022	Female		Endocervical		11257	5635		Eth44-2022	GCs44R	+	4	(R)	<0,016	(S)	<0,016	(S)	16	(R)	2	(R)	0,064	(S)	16	(S)			Eth44-2022	0	0	1	1	0	0	0	0	0	1	0	0	1	1	1	1	1	1
147469	Eth45_2022	Eth45-2022	Sept,2022	Male		Urethral		8775	5617		Eth45-2022	GCs45S	+	16	(R)	<0,016	(S)	<0,016	(S)	16	(R)	4	(R)	0,064	(S)	8	(S)			Eth45-2022	0	0	1	0	1	0	0	0	0	1	0	0	1	0	1	1	1	1
147470	Eth46_2022	Eth46-2022	Sept,2022	Female		Endocervical		1587	5621		Eth46-2022	GCs46T	+	>32	(R)	<0,016	(S)	<0,016	(S)	16	(R)	2	(R)	0,064	(S)	16	(S)			Eth46-2022	0	0	1	1	0	0	0	0	0	1	1	0	1	0	1	1	1	1
147471	Eth47_2022	Eth47-2022	Oct,2022	Female		Endocervical		11365	5620		Eth47-2022	GCs47U	-	0,25	(I)	<0,016	(S)	<0,016	(S)	16	(R)	1	(R)	0,032	(S)	16	(S)			Eth47-2022	0	0	1	1	0	0	0	1	0	0	1	0	1	1	1	1	0	1
147472	Eth48_2022	Eth48-2022	Oct,2022	Female		Endocervical		18035	5670		Eth48-2022	GCs48V	+	4	(R)	<0,016	(S)	<0,016	(S)	16	(R)	8	(R)	0,125	(S)	16	(S)			Eth48-2022	0	0	1	1	0	0	0	0	1	0	1	0	1	1	1	1	1	1
147473	Eth50_2022	Eth50-2022	Oct,2022	Male		Urethral		11251	5627		Eth50-2022	GCs50X	+	32	(R)	<0,016	(S)	<0,016	(S)	16	(R)	1	(R)	0,064	(S)	16	(S)			Eth50-2022	0	0	1	1	0	0	0	0	0	0	1	0	1	0	1	1	1	1
147474	Eth51_2022	Eth51-2022	Oct,2022	Female		Endocervical		1587	5621		Eth51-2022	GCs51Y	+	16	(R)	<0,016	(S)	<0,016	(S)	32	(R)	2	(R)	0,064	(S)	16	(S)			Eth51-2022	0	0	1	1	0	0	0	0	0	1	1	0	1	0	1	1	1	1
147508	Eth52-2022	Eth52-2022	Nov,2022	Male		Urethral		1587	5627		Eth52-2022	GCs52Z	+	16	(R)	<0,016	(S)	<0,016	(S)	16	(R)	2	(R)	0,064	(S)	16	(S)			Eth52-2022	0	0	1	1	0	0	0	0	0	1	1	0	1	0	1	1	1	1
147475	Eth53_2022	Eth53-2022	Nov,2022	Female		Endocervical		1587	5666		Eth53-2022	GCs53B	+	16	(R)	<0,016	(S)	<0,016	(S)	16	(R)	2	(R)	0,064	(S)	16	(S)			Eth53-2022	0	1	1	1	0	0	0	0	0	1	1	0	1	0	1	1	1	1
147476	Eth54_2022	Eth54-2022	Nov,2022	Female		Endocervical		8775	5617		Eth54-2022	GCs54C	+	16	(R)	<0,016	(S)	<0,016	(S)	16	(R)	4	(R)	0,064	(S)	8	(S)			Eth54-2022	0	0	1	0	1	0	0	0	0	1	0	0	1	0	1	1	1	1
147477	Eth55_2022	Eth55-2022	Dec,2022	Female		Endocervical		1587	5621		Eth55-2022	GCs55D	+	16	(R)	<0,016	(S)	<0,016	(S)	16	(R)	2	(R)	0,064	(S)	16	(S)			Eth55-2022	0	0	1	1	0	0	0	0	0	1	1	0	1	0	1	1	1	1
147478	Eth56_2022	Eth56-2022	Dec,2022	Female		Endocervical		1587	5666		Eth56-2022	GCs56E	+	2	(R)	<0,016	(S)	<0,016	(S)	16	(R)	2	(R)	0,064	(S)	16	(S)			Eth56-2022	0	1	1	1	0	0	0	0	0	1	1	0	1	0	1	1	1	1
147479	Eth61_2023	Eth61-2023	Jan,2023	Male		Urethral		1587	5611		Eth61-2023	GSC61	+	32	(R)	<0,016	(S)	<0,016	(S)	16	(R)	2	(R)	0,064	(S)	16	(S)			Eth61-2023	0	0	1	1	0	0	0	0	0	1	1	0	1	0	1	1	1	1
147480	Eth62_2023	Eth62-2023	Jan,2023	Female		Endocervical		1587	5621		Eth62-2023	GSC62	+	32	(R)	<0,016	(S)	<0,016	(S)	16	(R)	2	(R)	0,064	(S)	16	(S)			Eth62-2023	0	0	1	1	0	0	0	0	0	1	1	0	1	0	1	1	1	1
147481	Eth63_2023	Eth63-2023	Jan,2023	Male		Urethral		1587	5621		Eth63-2023	GSC63	+	8	(R)	<0,016	(S)	<0,016	(S)	16	(R)	2	(R)	0,064	(S)	16	(S)			Eth63-2023	0	0	1	1	0	0	0	0	0	1	1	0	1	0	1	1	1	1
147482	Eth64_2023	Eth64-2023	Jan,2023	Male		Urethral		1587	1203		Eth64-2023	GSC64	+	8	(R)	<0,016	(S)	<0,016	(S)	16	(R)	0,5	(R)	0,064	(S)	16	(S)			Eth64-2023	0	0	1	1	0	0	1	0	0	0	1	0	1	0	1	1	1	1
147483	Eth65_2023	Eth65-2023	Jan,2023	Male		Urethral		1587	1203		Eth65-2023	GSC65	+	8	(R)	<0,016	(S)	<0,016	(S)	16	(R)	1	(R)	0,064	(S)	16	(S)			Eth65-2023	0	0	1	1	0	0	1	0	0	0	1	0	1	0	1	1	1	1
147484	Eth66_2023	Eth66-2023	Jan,2023	Male		Urethral		1587	1203		Eth66-2023	GSC66	+	8	(R)	<0,016	(S)	<0,016	(S)	16	(R)	1	(R)	0,032	(S)	16	(S)			Eth66-2023	0	0	1	1	0	0	1	0	0	0	1	0	1	0	1	1	1	1
147485	Eth67_2023	Eth67-2023	Jan,2023	Male		Urethral		1587	5621		Eth67-2023	GSC67	+	16	(R)	<0,016	(S)	<0,016	(S)	16	(R)	2	(R)	0,064	(S)	16	(S)			Eth67-2023	0	0	1	1	0	0	0	0	0	1	1	0	1	0	1	1	1	1
147509	Eth69-2023	Eth69-2023	Feb,2023	Male		Urethral		13333	1203		Eth69-2023	GSC69	+	16	(R)	<0,016	(S)	<0,016	(S)	16	(R)	0,5	(R)	0,064	(S)	16	(S)			Eth69-2023	0	0	1	1	0	0	1	0	0	0	1	0	1	0	1	1	1	1
147486	Eth70_2023	Eth70-2023	Feb,2023	Male		Urethral		11249	5626		Eth70-2023	GSC70	+	16	(R)	<0,016	(S)	<0,016	(S)	16	(R)	2	(R)	0,064	(S)	16	(S)			Eth70-2023	0	0	1	1	0	0	0	1	0	1	1	0	1	1	1	1	1	1
147487	Eth71_2023	Eth71-2023	Feb,2023	Male		Urethral		11257	5633		Eth71-2023	GSC71	+	8	(R)	0,016	(S)	<0,016	(S)	16	(R)	4	(R)	0,064	(S)	16	(S)			Eth71-2023	0	0	1	1	0	0	0	0	0	1	0	0	1	1	1	1	1	1
147488	Eth72_2023	Eth72-2023	Feb,2023	Male		Urethral		1587	5666		Eth72-2023	GSC72	+	8	(R)	<0,016	(S)	<0,016	(S)	16	(R)	2	(R)	0,064	(S)	32	(S)			Eth72-2023	0	0	1	1	0	0	0	0	0	1	1	0	1	0	1	1	1	1
147489	Eth73_2023	Eth73-2023	Feb,2023	Male		Urethral		1587	5676		Eth73-2023	GSC73	+	32	(R)	<0,016	(S)	<0,016	(S)	16	(R)	1	(R)	0,064	(S)	16	(S)			Eth73-2023	0	0	1	1	0	0	1	0	0	0	1	0	1	0	1	1	1	1
147490	Eth74_2023	Eth74-2023	Feb,2023	Male		Urethral		18035	5668		Eth74-2023	GSC74	+	2	(R)	<0,016	(S)	<0,016	(S)	16	(R)	4	(R)	0,125	(S)	16	(S)			Eth74-2023	0	0	1	1	0	0	0	0	1	0	1	0	1	1	1	1	1	1
147491	Eth75_2023	Eth75-2023	Feb,2023	Male		Urethral		11257	5635		Eth75-2023	GSC75	+	4	(R)	<0,016	(S)	<0,016	(S)	16	(R)	2	(R)	0,032	(S)	16	(S)			Eth75-2023	0	0	1	1	0	0	0	0	0	1	0	0	1	1	1	1	1	1
147492	Eth76_2023	Eth76-2023	March,2023	Female		Endocervical		7827	4757		Eth76-2023	GSC76	+	4	(R)	<0,016	(S)	<0,016	(S)	16	(R)	1	(R)	0,032	(S)	16	(S)			Eth76-2023	0	0	1	1	0	0	0	1	0	0	1	0	1	0	1	1	1	1
147493	Eth77_2023	Eth77-2023	March,2023	Female		Endocervical		1587	5621		Eth77-2023	GSC77	+	16	(R)	<0,016	(S)	<0,016	(S)	16	(R)	2	(R)	0,032	(S)	16	(S)			Eth77-2023	0	0	1	1	0	0	0	0	0	1	1	0	1	0	1	1	1	1
147510	Eth78-2023	Eth78-2023	March,2023	Female		Endocervical		1587	1203		Eth78-2023	GSC78	+	8	(R)	<0,016	(S)	<0,016	(S)	16	(R)	1	(R)	0,064	(S)	16	(S)			Eth78-2023	0	0	1	1	0	0	1	0	0	0	1	0	1	0	1	1	1	1
147494	Eth79_2023	Eth79-2023	March,2023	Male		Urethral		1587	5622		Eth79-2023	GSC79	+	8	(R)	<0,016	(S)	<0,016	(S)	16	(R)	1	(R)	0,064	(S)	16	(S)			Eth79-2023	0	0	1	1	0	0	1	0	0	0	1	0	1	0	1	1	1	1
147511	Eth80-2023	Eth80-2023	March,2023	Male		Urethral		1587	5666		Eth80-2023	GSC80	+	8	(R)	<0,016	(S)	<0,016	(S)	16	(R)	2	(R)	0,032	(S)	16	(S)			Eth80-2023	0	0	1	1	0	0	0	0	0	1	1	0	1	0	1	1	1	1
147495	Eth81_2023	Eth81-2023	March,2023	Female		Endocervical		1587	1203		Eth81-2023	GSC81	+	8	(R)	<0,016	(S)	<0,016	(S)	8	(R)	1	(R)	0,064	(S)	16	(S)			Eth81-2023	0	0	1	1	0	0	1	0	0	0	1	0	1	0	1	1	1	1
147496	Eth82_2023	Eth82-2023	March,2023	Female		Endocervical		1587	5621		Eth82-2023	GSC82	+	16	(R)	<0,016	(S)	<0,016	(S)	32	(R)	2	(R)	0,064	(S)	16	(S)			Eth82-2023	0	0	1	1	0	0	0	0	0	1	1	0	1	0	1	1	1	1
147497	Eth83_2023	Eth83-2023	April,2023	Female		Endocervical		7827	5678		Eth83-2023	GSC83	+	8	(R)	<0,016	(S)	<0,016	(S)	16	(R)	4	(R)	0,032	(S)	16	(S)			Eth83-2023	0	0	1	1	0	0	0	1	0	0	1	0	1	0	1	1	1	1
147498	Eth84_2023	Eth84-2023	April,2023	Female		Endocervical		1587	5621		Eth84-2023	GSC84	+	16	(R)	<0,016	(S)	<0,016	(S)	16	(R)	4	(R)	0,064	(S)	16	(S)			Eth84-2023	0	0	1	1	0	0	0	0	0	1	1	0	1	0	1	1	1	1
147499	Eth85_2023	Eth85-2023	April,2023	Female		Endocervical		1587	1203		Eth85-2023	GSC85	+	8	(R)	<0,016	(S)	<0,016	(S)	16	(R)	1	(R)	0,064	(S)	16	(S)			Eth85-2023	0	0	1	1	0	0	1	0	0	0	1	0	1	0	1	1	1	1
147500	Eth86_2023	Eth86-2023	April,2023	Male		Urethral		7827	5678		Eth86-2023	GSC86	+	8	(R)	<0,016	(S)	<0,016	(S)	16	(R)	2	(R)	0,032	(S)	16	(S)			Eth86-2023	0	0	1	1	0	0	0	1	0	0	1	0	1	0	1	1	1	1
147501	Eth87_2023	Eth87-2023	April,2023	Male		Urethral		1587	5621		Eth87-2023	GSC87	+	16	(R)	<0,016	(S)	<0,016	(S)	16	(R)	2	(R)	0,064	(S)	16	(S)			Eth87-2023	0	0	1	1	0	0	0	0	0	1	1	0	1	0	1	1	1	1
147502	Eth89_2023	Eth89-2023	April,2023	Male		Urethral		8133	5623		Eth89-2023	GSC89	+	>32	(R)	<0,016	(S)	<0,016	(S)	16	(R)	2	(R)	0,064	(S)	16	(S)			Eth89-2023	0	0	1	0	0	1	0	0	0	0	1	0	1	0	1	1	1	1
147503	Eth90_2023	Eth90-2023	April,2023	Male		Urethral		7827	4757		Eth90-2023	GSC90	+	32	(R)	<0,016	(S)	<0,016	(S)	16	(R)	2	(R)	0,032	(S)	16	(S)			Eth90-2023	0	0	1	1	0	0	0	1	0	0	1	0	1	0	1	1	1	1
147504	Eth91_2023	Eth91-2023	April,2023	Male		Urethral		1587	5611		Eth91-2023	GSC91	+	32	(R)	<0,016	(S)	<0,016	(S)	16	(R)	2	(R)	0,064	(S)	16	(S)			Eth91-2023	0	0	1	1	0	0	0	0	0	1	1	0	1	0	1	1	1	1
[truncated: 7 more columns]
